# Supplementary material for: Taste Perception of Sweet, Sour, Salty, Bitter, and Umami and Changes Due to l-Arginine Supplementation, as a Function of Genetic Ability to Taste 6-n-Propylthiouracil
Source: Nutrients. 2017 May 25;9(6):541. doi: 10.3390/nu9060541 (PMC5490520; doi:10.3390/nu9060541)
Supplement: Supplementary file 1 [file nutrients-09-00541-s001.zip]

Archive with 1 entries (1 files):
- nutrients-188627-supplementary.pdf
